# Supplementary material for: Neonicotinoid Seed Treatments Have Significant Non-target Effects on Phyllosphere and Soil Bacterial Communities
Source: Front Microbiol. 2021 Jan 13;11:619827. doi: 10.3389/fmicb.2020.619827 (PMC7873852; doi:10.3389/fmicb.2020.619827)
Supplement: Supplementary Table 1 — Soil physicochemical properties. For each plot, physicochemical properties of soil were measured every year, twice (2016 and 2017) or three times (2018) during the growing seasons. [file Table_1.XLSX]

## Sheet: SuppTab1
Plot	Crop	Year	Month	Treatment	pH (w)	pH (CaCl2)	pH (SMP)	Electrical Conductivity (uS/cm)	Estimated CEC (cmol/kg)	Organic Matter (%)	Nitrogen (%)	Ammonium-Nitrogen (mg/kg)	Nitrate nitrogen (mg/kg)	Potassium (mg/kg)	Calcium (mg/kg)	Manganese (mg/kg)	Iron (mg/kg)	Magnesium (mg/kg)	Copper (mg/kg)	Zinc (mg/kg)	Phosphorus (mg/kg)	Aluminum (mg/kg)	Sand (%)	Silt (%)	Clay (%)	Soil Type
1	Soy	2016	June	Neonicotinoid-trreated	6.4	5.8	7	113.5	11.5493	4.44565	0.128486	1	15.9521	150.729	2355.53	36.1727	277.299	169.355	1.53755	1.31184	53.9747	867.542	31.6949	35.5465	32.7585	Clay loam
2				Control	6.2	5.65	6.95	122.3	11.9958	5.25029	0.1545	2.20324	19.3845	88.1455	2431.75	14.2607	263.79	226.806	1.50472	1.40553	60.192	789.364	22.9705	38.5148	38.5148	Clay loam
3				Neonicotinoid-trreated	6.55	6.05	7.05	178.6	13.4309	5.56365	0.14985	1	12.4131	140.36	3211.04	12.154	274.047	223.685	1.72614	1.27421	54.3739	800.797	21.4063	37.332	41.2617	Clay
4				Control	6.3	5.7	7	114.7	13.0738	5.48504	0.166667	2.03142	17.6123	193.139	2847.35	14.9515	301.654	215.265	1.66766	1.30922	56.6286	832.181	20.5087	38.4208	41.0705	Clay
5				Neonicotinoid-trreated	6.35	5.7	7	85.8	13.1411	5.43933	0.14703	1	8.61386	156.245	2863.52	13.1707	323.346	222.881	1.57013	1.01165	46.4344	836.948	16.1836	42.6067	41.2098	Clay
6				Control	6.1	5.65	7.05	101.6	11.549	5.57311	0.161458	3.61103	13.7848	176.494	2349.42	14.4137	360.617	244.471	1.64173	1.2041	47.2424	1045.38	34.3425	28.7712	36.8862	Clay loam
7				Neonicotinoid-trreated	6.25	5.7	7.1	111.5	9.09523	4.42169	0.139831	2.17477	17.636	134.59	1863.82	28.7369	275.767	143.586	1.41579	1.15915	55.1462	964.303	32.8953	34.2514	32.8533	Clay loam
8				Control	6.25	5.7	7.05	104.2	11.733	5.03466	0.1515	2.72763	12.1008	168.064	2390.13	15.3206	391.673	269.731	1.70142	1.18687	43.795	1043.93	21.663	37.7696	40.5674	Clay
1			September	Neonicotinoid-trreated	6.35	5.7	7.35	54.2	8.04367	4.39987	0.133848	3.29906	4.61669	165.301	2215.74	30.8478	227.57	158.62	1.48918	1.4468	52.6735	685.423	32.1332	36.6124	31.2545	Clay loam
2				Control	6.1	5.55	7.35	56	9.00646	4.53989	0.137177	2.53323	8.84381	148.295	2521.93	13.456	263.115	239.397	1.70812	1.38777	51.303	728.677	20.6939	39.653	39.653	Silty clay
3				Neonicotinoid-trreated	6.15	5.6	7.35	60.1	9.45722	5.3597	0.150449	3.13841	6.58617	148.368	2657.75	13.1154	298.583	222.796	2.05931	1.58415	54.4674	752.321	19.3724	40.3138	40.3138	Silty clay
4				Control	6.2	5.6	7.3	58.5	9.97233	5.13235	0.140813	3.78878	6.56325	176.34	2727.25	13.6888	304.679	222.839	1.93977	1.68001	59.1368	769.318	21.8613	38.6304	39.5083	Clay loam
5				Neonicotinoid-trreated	6.25	5.65	7.35	54.8	9.40093	5.00872	0.154038	5.54612	6.49545	154.632	2727.38	12.9632	330.363	228.62	1.68888	1.31812	52.4653	786.837	20.0396	40.3924	39.568	Silty clay
6				Control	6.1	5.5	7.3	55	9.64253	4.88965	0.148507	3.24222	5.28731	160.769	2623.83	11.4878	346.237	236.945	1.71498	1.4741	49.9914	820.655	18.5123	41.1727	40.315	Silty clay
7				Neonicotinoid-trreated	6.1	5.6	7.4	52.9	6.83773	3.97554	0.126119	3.29407	4.39209	73.9593	2060	22.8355	199.042	104.237	1.1185	1.18311	47.1839	566.235	30.4971	37.495	32.0079	Clay loam
8				Control	6.2	5.6	7.35	56.4	9.28598	5.79018	0.134328	4.21873	4.9985	173.127	2584.14	13.2154	355.813	254.172	1.68486	1.25925	41.9363	751.119	19.2934	39.8999	40.8067	Silty clay
1	Corn	2017	June	Neonicotinoid-trreated	5.95	5.5	7.1	176.9	10.6786	5.04231	0.15525	7.74535	37.0278	170.777	2309.21	12.3897	287.353	213.959	1.03469	0.77099	59.7069	944.477	28.1915	30.5851	41.2234	Clay
2				Control	5.85	5.5	7.1	330	11.8995	5.38611	0.181319	26.1869	78.4608	225.525	2672.1	9.27412	332.571	256.612	1.04801	0.824383	98.8607	1006.03	29.1785	25.3889	45.4327	Clay
3				Neonicotinoid-trreated	6.05	5.6	7.05	228	11.8466	5.1599	0.162162	5.89941	41.0459	174.919	2568.94	9.60894	299.823	228.391	1.09542	0.752275	70.5723	893.819	26.697	28.6548	44.6482	Clay
4				Control	6.05	5.65	7.1	258.2	10.739	5.03882	0.166834	16.3435	49.1303	209.889	2322.43	9.72154	286.907	196.321	0.996175	0.86317	90.5681	839.822	24.0516	34.6431	41.3052	Clay
5				Neonicotinoid-trreated	6	5.5	7.05	184.3	11.5716	5.48969	0.1635	10.5989	34.3966	162.403	2444.85	7.73307	329.083	244.58	0.995165	0.5972	46.0626	929.043	21.6301	34.1978	44.1721	Clay
6				Control	5.9	5.5	7.1	231.8	10.7058	5.06173	0.165419	9.5952	42.1289	159.045	2342.43	8.55915	310.141	207.728	0.953816	0.778615	55.6316	847.909	23.526	33.9145	42.5594	Clay
7				Neonicotinoid-trreated	5.9	5.5	7.1	166.3	10.0127	4.71055	0.147455	5.39946	32.0968	167.745	2115.26	11.2403	269.508	171.614	0.913679	0.671358	62.6839	861.588	26.0069	33.9968	39.9963	Clay
8				Control	6	5.6	7.1	227.4	11.6664	5.3246	0.151047	7.64847	41.1418	158.553	2616.88	8.13721	354.113	275.074	1.07252	0.683806	49.0198	925.724	22.8593	32.8562	44.2844	Clay
1			September	Neonicotinoid-trreated	6.2	5.55	7.1	56	10.7989	4.63228	0.161411	6.14631	3.44793	136.466	2390.52	9.57534	256.769	215.22	0.998811	0.698622	52.564	883.679	27.4233	32.6262	39.9505	Clay
2				Control	6.15	5.5	7.1	56.4	11.2835	5.23604	0.176471	4.59408	3.38932	133.334	2561.23	5.8532	263.364	231.445	0.961236	0.751511	48.6527	828.535	23.2378	31.7637	44.9985	Clay
3				Neonicotinoid-trreated	6.25	5.6	7.1	54.2	11.233	4.72915	0.15959	4.57409	3.10438	145.279	2539.91	6.94331	256.283	224.661	1.02355	0.792775	61.1369	813.127	22.9158	33.4516	43.6326	Clay
4				Control	6.3	5.65	7.1	54.9	10.8126	4.68926	0.169741	3.72888	2.78416	131.535	2458.05	7.90499	288.145	180.668	0.96537	0.746272	70.2181	896.624	26.7253	32.6406	40.6342	Clay
5				Neonicotinoid-trreated	6.15	5.5	7.1	53	11.0939	5.25202	0.171984	5.39946	2.33977	136.908	2467.47	4.52323	295.792	239.993	1.03813	0.595602	46.9667	844.067	23.0526	32.3611	44.5864	Clay
6				Control	6.25	5.6	7.1	51	10.6986	4.85798	0.163759	3.9654	1.90019	121.821	2379.63	6.38166	273.402	206.563	0.891468	0.712332	48.8403	777.97	26.8568	29.2573	43.8859	Clay
7				Neonicotinoid-trreated	6.2	5.55	7.1	49.8	9.81146	4.50908	0.1605	3.7074	2.10353	120.62	2090.24	8.44469	249.864	167.172	0.981385	0.760166	56.051	789.587	35.7731	24.0851	40.1418	Clay
8				Control	6.25	5.6	7.1	49.4	11.4634	4.78719	0.157029	6.05	1.35	138.726	2555.14	5.71193	319.016	275.512	0.944886	0.59718	61.5388	905.324	22.7501	32.9027	44.3472	Clay
1	Soy	2018	May	Neonicotinoid-trreated	6.05	5.5	7.05	88	10.6402	4.21782	0.12975	3.58143	5.20208	144.513	2045.56	28.1265	233.76	159.157	1.58721	1.19516	57.3018	874.007	29.3036	33.8753	36.821	Clay loam
2				Control	6	5.55	6.95	75.2	12.9327	4.88051	0.151956	4.40132	5.75173	145.595	2492.13	13.0984	247.501	236.863	1.83236	1.35699	43.8919	792.297	19.666	34.4288	45.9051	Clay
3				Neonicotinoid-trreated	6	5.55	7	79.8	12.687	5.02925	0.157463	5.69715	6.54673	172.71	2519.27	14.8852	285.345	228.505	2.01953	1.56273	59.8803	913.898	17.211	35.698	47.091	Clay
4				Control	6.25	5.8	7.1	84.8	10.4716	4.31524	0.1425	4.10213	6.74528	147.215	2144.94	27.1341	248.784	145.277	1.70853	1.96916	67.5435	857.047	30.7775	33.8748	35.3477	Clay loam
5				Neonicotinoid-trreated	5.9	5.4	6.95	83.7	12.8495	4.85847	0.149849	4.90902	6.34873	177.733	2348.22	12.9257	312.636	243.63	2.00456	1.30071	50.0469	924.347	17.5209	38.2939	44.1852	Clay
6				Control	5.95	5.45	6.95	71.4	12.3873	5.18126	0.154786	4.72622	4.65627	147.847	2230.07	15.619	299.827	200.587	1.90678	1.36098	56.9997	890.606	19.8339	37.4109	42.7553	Clay
7				Neonicotinoid-trreated	5.95	5.45	7	71.1	10.5924	4.06766	0.135479	5.04496	5.39461	146.695	1835.76	26.3699	255.042	139.575	1.48875	1.17289	57.4847	890.815	23.843	40.2753	35.8817	Clay loam
8				Control	6	5.55	6.95	73.4	13.1598	4.81964	0.147161	4.79952	4.83452	154.454	2417.13	16.827	330.238	268.342	1.93205	1.17322	46.1211	931.929	18.3819	37.0991	44.519	Clay
1			July	Neonicotinoid-trreated	5.95	5.55	6.95	71.8	11.3234	3.88962	0.134384	2.26955	12.8474	169.313	1943.2	31.8422	240.09	166.754	1.68508	1.35637	67.7587	938.261	30.1151	41.3298	28.5551	Clay loam
2				Control	6.05	5.6	7.05	68.9	12.0354	4.8983	0.143072	2.56474	9.44906	123.123	2467.18	15.7803	262.672	238.515	1.90932	1.62506	45.2796	923.835	20.769	35.8782	43.3528	Clay
3				Neonicotinoid-trreated	6.1	5.65	7.05	67.2	12.0661	4.89256	0.15239	2.74918	7.94762	157.569	2478.33	14.3368	269.343	228.388	1.97146	1.44961	54.2522	888.097	20.0207	35.0385	44.9407	Clay
4				Control	6.25	5.8	7	82.2	11.2372	4.3143	0.131381	2.14936	12.3463	149.941	2099.32	26.4079	241.877	149.565	2.04833	1.4789	58.2375	851.457	28.9294	35.169	35.9016	Clay loam
5				Neonicotinoid-trreated	6.15	5.45	6.95	58	12.9335	5.30446	0.142074	2.08062	8.05242	163.762	2363.07	11.4295	320.068	249.787	1.92512	1.14118	47.2283	974.458	17.8812	37.7303	44.3885	Clay
6				Control	6.05	5.55	6.95	59.7	12.4902	4.88781	0.137186	2.61078	6.30189	137.164	2256.06	15.479	293.151	226.189	2.01338	1.42828	54.4268	916.679	21.1322	35.7826	43.0852	Clay
7				Neonicotinoid-trreated	6	5.5	7	66.4	10.7071	3.86408	0.141326	2.02399	9.84508	166.079	1846.65	26.2068	268.951	151.454	1.62087	1.30003	61.8664	929.738	29.628	34.4679	35.9041	Clay loam
8				Control	5.95	5.65	7	63.8	12.6718	4.6579	0.135075	2.89884	6.34746	139.857	2415.12	13.6342	321.818	269.019	2.23738	1.21851	45.6003	958.387	19.4181	37.0241	43.5578	Clay
1			September	Neonicotinoid-trreated	6.2	5.5	7.2	45.3	8.81871	3.59274	0.109719	2.95852	1.16442	121.409	2060.79	34.7768	283.523	162	2.59869	1.961	61.3373	947.603	32.2034	33.1771	34.6195	Clay loam
2				Control	6.4	5.7	7.15	57.3	10.5674	4.89161	0.134036	3.9792	0.839832	112.873	2489.05	17.2562	300.633	223.238	2.65459	2.00496	57.2037	865.202	22.8108	35.7357	41.4534	Clay
3				Neonicotinoid-trreated	6.2	5.65	7.15	48.9	10.708	4.97157	0.145065	3.30868	2.68892	140.572	2529.96	16.4764	312.442	215.394	2.72976	2.12553	69.7914	877.273	22.7248	35.7216	41.5537	Clay
4				Control	6.4	5.75	7.2	49.4	8.8691	4.27176	0.133367	2.94618	1.09044	109.915	2136.74	24.4403	248.962	135.334	2.61654	2.14629	68.7665	769.634	30.9144	35.9821	33.1035	Clay loam
5				Neonicotinoid-trreated	6.2	5.55	7.15	52.8	11.1046	4.59924	0.139222	3.35466	0.719928	169.415	2606.49	16.3108	402.334	247.459	2.78203	2.04088	62.0921	1005.37	26.3949	29.2991	44.306	Clay
6				Control	6.25	5.6	7.2	46.3	10.0104	4.8706	0.13191	4.05122	4.0112	135.074	2403.58	20.1098	360.708	235.261	2.56327	2.20713	59.7902	943.576	20.9916	37.6921	41.3163	Clay
7				Neonicotinoid-trreated	6.15	5.5	7.25	46.1	7.78801	3.76989	0.115155	2.73527	2.29023	135.891	1830.92	36.52	352.865	151.253	2.29678	2.0994	68.7169	962.468	32.5147	30.8085	36.6768	Clay loam
8				Control	6.3	5.65	7.15	42.5	10.7869	5.08313	0.129104	3.64818	1.1994	138.903	2484.02	15.3543	365.928	263.475	2.78881	1.95872	51.6582	947.389	22.5154	34.7594	42.7251	Clay
