# Supplementary material for: Neonicotinoid Seed Treatments Have Significant Non-target Effects on Phyllosphere and Soil Bacterial Communities
Source: Front Microbiol. 2021 Jan 13;11:619827. doi: 10.3389/fmicb.2020.619827 (PMC7873852; doi:10.3389/fmicb.2020.619827)
Supplement: Supplementary Table 2 — Correlation between bacterial families relative abundances and their habitats and host species. Envfit analysis of correlations between bacterial families of soybean and corn phyllosphere and soil with an average relative abundance of more than 0.01 and the axes of PCoA ordination (on Bray-Curtis dissimilarities). (✓) and (−), respectively, show whether the bacterial family is significantly correlated with the soybean or corn phyllosphere or soil or not. Significance levels for each variable are given by: ∗∗∗P < 0.001; ∗∗P < 0.01; ∗P < 0.05; NS: P ≥ 0.05. [file Table_2.xlsx]

## Sheet: SuppTab2
	Phyllosphere		Soil
Family	Soybean	Corn	Soybean	Corn	Axis1	Axis2	R2	Pr(>r)
67-14	-	-	✓	✓	-0.99149	-0.13021	69.9	0.001***
Beijerinckiaceae	✓	-	-	-	0.75308	-0.65793	74.4	0.001***
Burkholderiaceae	-	✓	-	-	0.76944	0.63872	28.4	0.001***
Chitinophagaceae	-	-	✓	✓	-0.99964	0.02693	73.4	0.001***
Enterobacteriaceae	✓	-	-	-	0.32299	-0.9464	27.4	0.001***
Gaiellaceae	-	-	✓	✓	-0.99002	-0.14092	62.5	0.001***
Gemmatimonadaceae	-	-	✓	✓	-0.98396	0.17841	90.1	0.001***
Haliangiaceae	-	-	✓	✓	-0.95773	0.28768	82.4	0.001***
Hymenobacteraceae	-	✓	-	-	0.8844	0.46673	69.7	0.001***
Kineosporiaceae	✓	-	-	-	0.71447	-0.69967	31.3	0.001***
Microbacteriaceae	-	✓	-	-	0.72647	0.6872	31.4	0.001***
Micromonosporaceae	-	-	✓	✓	-0.99999	-0.00341	66.8	0.001***
Nitrosomonadaceae	-	-	✓	✓	-0.9655	0.26041	82.7	0.001***
Nocardioidaceae	-	-	✓	✓	-0.89403	-0.448	61	0.001***
Pedosphaeraceae	-	-	✓	✓	-0.95167	0.30713	80	0.001***
Pseudomonadaceae	-	-	-	-	0.68831	-0.72542	NS	NS
Pseudonocardiaceae	-	-	✓	✓	-0.95761	-0.28808	66	0.001***
Rhizobiaceae	✓	-	-	-	0.95086	-0.30963	48.2	0.001***
Roseiflexaceae	-	-	✓	✓	-0.99425	0.10712	71	0.001***
SC-I-84	-	-	✓	✓	-0.98672	0.16245	84	0.001***
Solibacteraceae	-	-	✓	✓	-0.98054	0.1963	84.2	0.001***
Sphingomonadaceae	-	✓	-	-	0.88175	0.47172	77.4	0.001***
Spirosomaceae	-	✓	-	-	0.54447	0.83878	58.5	0.001***
Xanthobacteraceae	-	-	✓	✓	-0.98372	0.17972	57	0.001***
