# Supplementary material for: Neonicotinoid Seed Treatments Have Significant Non-target Effects on Phyllosphere and Soil Bacterial Communities
Source: Front Microbiol. 2021 Jan 13;11:619827. doi: 10.3389/fmicb.2020.619827 (PMC7873852; doi:10.3389/fmicb.2020.619827)
Supplement: Supplementary Table 4 — Significantly differentially soil bacterial ASVs associated with control and neonicotinoid seed treatment. Differential expression analysis on sequence data (DESeq2) identifies the ASVs that are significantly differentially abundant (adjusted P < 0.05) between the control and neonicotinoid-treated samples of soybean and corn soil bacteria in a 3-year rotation in L’Acadie. The ASVs favored by neonicotinoid-treated samples have a positive log2FoldChange, while the ASVs associated with control have a negative log2FoldChange. [file Table_4.XLSX]

## Sheet: SuppTab4
ASV	baseMean	log2FoldChange	lfcSE	stat	pvalue	padj	Kingdom	Phylum	Class	Order	Family	Genus	Species
ASV7846	10.2324	1.92799	0.313738	6.14522	0	2.8e-06	Bacteria	Chloroflexi	Chloroflexia	Chloroflexales	Roseiflexaceae	NA	NA
ASV7118	32.4743	0.846958	0.141914	5.96812	0	3.4e-06	Bacteria	Chloroflexi	Chloroflexia	Chloroflexales	Roseiflexaceae	NA	NA
ASV8617	124.516	0.596171	0.100437	5.93576	0	3.4e-06	Bacteria	Chloroflexi	Dehalococcoidia	S085	NA	NA	NA
ASV5909	43.2477	-0.710528	0.128876	-5.51327	0	2.02e-05	Bacteria	Actinobacteria	Thermoleophilia	Solirubrobacterales	67-14	NA	NA
ASV18787	10.782	-1.33191	0.240482	-5.5385	0	2.02e-05	Bacteria	Proteobacteria	Gammaproteobacteria	Betaproteobacteriales	Nitrosomonadaceae	mle1-7	NA
ASV43935	15.2994	-1.06291	0.191758	-5.54297	0	2.02e-05	Bacteria	Proteobacteria	Gammaproteobacteria	Betaproteobacteriales	Burkholderiaceae	Rhizobacter	NA
ASV30527	46.8155	-0.83203	0.161197	-5.16157	2e-07	0.0001206	Bacteria	Gemmatimonadetes	Gemmatimonadetes	Gemmatimonadales	Gemmatimonadaceae	NA	NA
ASV19338	29.8498	-0.98229	0.194877	-5.04055	5e-07	0.0001777	Bacteria	Proteobacteria	Gammaproteobacteria	Betaproteobacteriales	SC-I-84	NA	NA
ASV30805	22.6784	-0.91914	0.181933	-5.05208	4e-07	0.0001777	Bacteria	Gemmatimonadetes	Gemmatimonadetes	Gemmatimonadales	Gemmatimonadaceae	Gemmatimonas	NA
ASV18868	26.1407	-1.01885	0.204487	-4.98249	6e-07	0.0002163	Bacteria	Proteobacteria	Gammaproteobacteria	Betaproteobacteriales	Nitrosomonadaceae	Ellin6067	NA
ASV7608	179.495	0.85912	0.173905	4.94016	8e-07	0.0002445	Bacteria	Chloroflexi	Chloroflexia	Chloroflexales	Roseiflexaceae	NA	NA
ASV30887	10.3465	-1.15468	0.23655	-4.88132	1.1e-06	0.0002826	Bacteria	Gemmatimonadetes	Gemmatimonadetes	Gemmatimonadales	Gemmatimonadaceae	Gemmatimonas	NA
ASV42805	15.8928	-1.12689	0.230966	-4.87904	1.1e-06	0.0002826	Bacteria	Proteobacteria	Alphaproteobacteria	Rhizobiales	Rhodomicrobiaceae	Rhodomicrobium	NA
ASV16323	7.09119	-2.75804	0.568653	-4.85014	1.2e-06	0.0002991	Bacteria	Proteobacteria	Gammaproteobacteria	Xanthomonadales	Rhodanobacteraceae	NA	NA
ASV30317	18.9363	-0.838966	0.17336	-4.83944	1.3e-06	0.0002991	Bacteria	Proteobacteria	Deltaproteobacteria	RCP2-54	NA	NA	NA
ASV44431	12.0302	-1.04985	0.217519	-4.82648	1.4e-06	0.0002993	Bacteria	Actinobacteria	Thermoleophilia	Solirubrobacterales	Solirubrobacteraceae	Solirubrobacter	NA
ASV18845	11.0172	-1.13885	0.239888	-4.74744	2.1e-06	0.0004176	Bacteria	Proteobacteria	Gammaproteobacteria	Betaproteobacteriales	Nitrosomonadaceae	Ellin6067	NA
ASV44580	27.658	-0.769165	0.163152	-4.71439	2.4e-06	0.0004641	Bacteria	Actinobacteria	Thermoleophilia	Solirubrobacterales	NA	NA	NA
ASV7263	22.3286	0.91956	0.196516	4.67932	2.9e-06	0.000522	Bacteria	Chloroflexi	Chloroflexia	Chloroflexales	Roseiflexaceae	NA	NA
ASV5133	8.3519	-0.92144	0.20055	-4.59457	4.3e-06	0.0007116	Bacteria	Actinobacteria	Thermoleophilia	Gaiellales	NA	NA	NA
ASV23233	19.1437	-0.703072	0.152942	-4.59698	4.3e-06	0.0007116	Bacteria	Nitrospirae	Nitrospira	Nitrospirales	Nitrospiraceae	Nitrospira	NA
ASV27613	13.8032	-0.70512	0.153833	-4.58367	4.6e-06	0.0007156	Bacteria	Proteobacteria	Alphaproteobacteria	Azospirillales	Azospirillaceae	Skermanella	NA
ASV19267	1.93138	-2.22062	0.488726	-4.54368	5.5e-06	0.0008282	Bacteria	Proteobacteria	Gammaproteobacteria	Betaproteobacteriales	A21b	NA	NA
ASV7271	52.2106	0.614981	0.135881	4.52588	6e-06	0.0008636	Bacteria	Chloroflexi	Chloroflexia	Chloroflexales	Roseiflexaceae	NA	NA
ASV35384	27.0418	-0.589446	0.1306	-4.51336	6.4e-06	0.0008795	Bacteria	Bacteroidetes	Bacteroidia	Chitinophagales	Chitinophagaceae	NA	NA
ASV7734	107.093	0.664892	0.148692	4.47159	7.8e-06	0.0009304	Bacteria	Chloroflexi	Chloroflexia	Chloroflexales	Roseiflexaceae	Kouleothrix	NA
ASV18893	8.70067	-1.00222	0.223956	-4.47506	7.6e-06	0.0009304	Bacteria	Proteobacteria	Gammaproteobacteria	Betaproteobacteriales	Nitrosomonadaceae	Ellin6067	NA
ASV21906	4.95541	-1.66593	0.372603	-4.47106	7.8e-06	0.0009304	Bacteria	Proteobacteria	Deltaproteobacteria	Myxococcales	Haliangiaceae	Haliangium	NA
ASV31015	25.646	-0.663754	0.148498	-4.46979	7.8e-06	0.0009304	Bacteria	Gemmatimonadetes	Gemmatimonadetes	Gemmatimonadales	Gemmatimonadaceae	NA	NA
ASV4759	17.2319	-0.683309	0.154059	-4.43537	9.2e-06	0.0009898	Bacteria	Actinobacteria	Acidimicrobiia	Microtrichales	Ilumatobacteraceae	Ilumatobacter	NA
ASV19592	5.10267	-1.91747	0.431765	-4.44101	9e-06	0.0009898	Bacteria	Proteobacteria	Deltaproteobacteria	Desulfuromonadales	Geobacteraceae	Geobacter	NA
ASV43108	51.8679	-0.473994	0.10682	-4.43731	9.1e-06	0.0009898	Bacteria	Proteobacteria	Alphaproteobacteria	Rhizobiales	Xanthobacteraceae	NA	NA
ASV16560	53.2479	-0.633763	0.14341	-4.41925	9.9e-06	0.0010182	Bacteria	Proteobacteria	Gammaproteobacteria	Betaproteobacteriales	SC-I-84	NA	NA
ASV18954	25.1872	-0.980738	0.222078	-4.41619	1e-05	0.0010182	Bacteria	Proteobacteria	Gammaproteobacteria	Betaproteobacteriales	Nitrosomonadaceae	Ellin6067	NA
ASV17953	11.5649	-0.957994	0.217986	-4.39474	1.11e-05	0.0010919	Bacteria	Proteobacteria	Gammaproteobacteria	Betaproteobacteriales	Burkholderiaceae	Ramlibacter	NA
ASV3402	3.95474	1.89341	0.434953	4.35314	1.34e-05	0.0012221	Bacteria	Actinobacteria	Actinobacteria	Streptosporangiales	Thermomonosporaceae	Actinomadura	NA
ASV4499	30.7102	-0.604167	0.138678	-4.35661	1.32e-05	0.0012221	Bacteria	Actinobacteria	Acidimicrobiia	IMCC26256	NA	NA	NA
ASV34389	21.6807	-0.901839	0.207214	-4.35222	1.35e-05	0.0012221	Bacteria	Bacteroidetes	Bacteroidia	Chitinophagales	Chitinophagaceae	Terrimonas	NA
ASV7479	215.511	0.477533	0.110959	4.30368	1.68e-05	0.0014114	Bacteria	Chloroflexi	Chloroflexia	Chloroflexales	Roseiflexaceae	NA	NA
ASV17790	14.4002	-1.29262	0.300239	-4.30528	1.67e-05	0.0014114	Bacteria	Proteobacteria	Gammaproteobacteria	Betaproteobacteriales	Burkholderiaceae	Janthinobacterium	NA
ASV27988	18.1971	-0.642881	0.149755	-4.2929	1.76e-05	0.0014114	Bacteria	Proteobacteria	Alphaproteobacteria	Reyranellales	Reyranellaceae	Reyranella	soli
ASV30768	83.0646	-0.588033	0.137132	-4.2881	1.8e-05	0.0014114	Bacteria	Gemmatimonadetes	Gemmatimonadetes	Gemmatimonadales	Gemmatimonadaceae	Gemmatimonas	NA
ASV31192	79.9939	-0.605541	0.141176	-4.28926	1.79e-05	0.0014114	Bacteria	Gemmatimonadetes	Gemmatimonadetes	Gemmatimonadales	Gemmatimonadaceae	NA	NA
ASV43384	86.0255	-0.437314	0.101896	-4.29177	1.77e-05	0.0014114	Bacteria	Proteobacteria	Alphaproteobacteria	Rhizobiales	Xanthobacteraceae	Bradyrhizobium	NA
ASV16481	20.0402	-0.619026	0.145135	-4.26518	2e-05	0.0015296	Bacteria	Proteobacteria	Gammaproteobacteria	Betaproteobacteriales	SC-I-84	NA	NA
ASV7570	12.1384	1.41056	0.335363	4.20606	2.6e-05	0.0019467	Bacteria	Chloroflexi	Chloroflexia	Chloroflexales	Roseiflexaceae	NA	NA
ASV2930	7.93411	2.14517	0.511883	4.19074	2.78e-05	0.0019962	Bacteria	Actinobacteria	Actinobacteria	Frankiales	Nakamurellaceae	Nakamurella	NA
ASV3966	17.476	-0.567152	0.135214	-4.19447	2.74e-05	0.0019962	Bacteria	Actinobacteria	Acidimicrobiia	IMCC26256	NA	NA	NA
ASV19303	6.70143	-1.41271	0.338472	-4.17379	3e-05	0.0020647	Bacteria	Proteobacteria	Gammaproteobacteria	Betaproteobacteriales	SC-I-84	NA	NA
ASV29925	5.21006	-1.15626	0.276967	-4.17471	2.98e-05	0.0020647	Bacteria	Proteobacteria	Alphaproteobacteria	Caulobacterales	Caulobacteraceae	Caulobacter	NA
ASV43386	75.1336	-0.458244	0.110128	-4.16102	3.17e-05	0.0021407	Bacteria	Proteobacteria	Alphaproteobacteria	Rhizobiales	Xanthobacteraceae	Bradyrhizobium	NA
ASV37017	3.43453	1.76692	0.42513	4.1562	3.24e-05	0.0021444	Bacteria	Bacteroidetes	Bacteroidia	Cytophagales	Hymenobacteraceae	Adhaeribacter	NA
ASV17923	4.83336	-1.31368	0.31667	-4.14842	3.35e-05	0.0021767	Bacteria	Proteobacteria	Gammaproteobacteria	Betaproteobacteriales	Burkholderiaceae	Caenimonas	NA
ASV2639	31.2174	0.543634	0.131503	4.13399	3.57e-05	0.0021939	Bacteria	Actinobacteria	Actinobacteria	Micrococcales	Intrasporangiaceae	Oryzihumus	NA
ASV2920	12.0167	-0.953778	0.230682	-4.1346	3.56e-05	0.0021939	Bacteria	Actinobacteria	Actinobacteria	Frankiales	Nakamurellaceae	Nakamurella	NA
ASV43518	21.4393	-0.626037	0.15115	-4.14182	3.45e-05	0.0021939	Bacteria	Proteobacteria	Alphaproteobacteria	Micropepsales	Micropepsaceae	NA	NA
ASV34369	8.19395	-1.35059	0.327686	-4.12159	3.76e-05	0.0022747	Bacteria	Bacteroidetes	Bacteroidia	Chitinophagales	Chitinophagaceae	NA	NA
ASV7737	26.7408	1.07977	0.262625	4.11144	3.93e-05	0.0023362	Bacteria	Chloroflexi	Chloroflexia	Chloroflexales	Roseiflexaceae	Kouleothrix	NA
ASV7260	8.65038	1.41282	0.344147	4.10527	4.04e-05	0.0023587	Bacteria	Chloroflexi	Chloroflexia	Chloroflexales	Roseiflexaceae	NA	NA
ASV18672	17.977	-0.700507	0.171296	-4.08945	4.32e-05	0.0024834	Bacteria	Proteobacteria	Gammaproteobacteria	Betaproteobacteriales	TRA3-20	NA	NA
ASV18146	10.6244	-0.782818	0.192723	-4.06188	4.87e-05	0.00275	Bacteria	Proteobacteria	Gammaproteobacteria	Betaproteobacteriales	Nitrosomonadaceae	MND1	NA
ASV43936	28.048	-0.597736	0.148084	-4.03648	5.43e-05	0.0030158	Bacteria	Proteobacteria	Gammaproteobacteria	Betaproteobacteriales	Burkholderiaceae	Rhizobacter	NA
ASV18611	13.609	-1.03622	0.257141	-4.02979	5.58e-05	0.0030537	Bacteria	Proteobacteria	Gammaproteobacteria	Betaproteobacteriales	TRA3-20	NA	NA
ASV30566	16.2223	-0.70969	0.177361	-4.00139	6.3e-05	0.0033906	Bacteria	Gemmatimonadetes	Gemmatimonadetes	Gemmatimonadales	Gemmatimonadaceae	NA	NA
ASV5020	4.38291	1.0903	0.273255	3.99005	6.61e-05	0.003501	Bacteria	Actinobacteria	Thermoleophilia	Gaiellales	NA	NA	NA
ASV7056	11.4322	0.975738	0.24476	3.9865	6.71e-05	0.003501	Bacteria	Chloroflexi	Chloroflexia	Chloroflexales	Roseiflexaceae	NA	NA
ASV4154	7.46385	-0.898235	0.226321	-3.96886	7.22e-05	0.003601	Bacteria	Actinobacteria	Acidimicrobiia	Microtrichales	NA	NA	NA
ASV7477	448.513	0.408817	0.102942	3.97132	7.15e-05	0.003601	Bacteria	Chloroflexi	Chloroflexia	Chloroflexales	Roseiflexaceae	NA	NA
ASV7845	5.85791	1.71891	0.43453	3.95578	7.63e-05	0.003601	Bacteria	Chloroflexi	Chloroflexia	Chloroflexales	Roseiflexaceae	NA	NA
ASV15619	19.2002	-0.614466	0.155214	-3.95883	7.53e-05	0.003601	Bacteria	Proteobacteria	Gammaproteobacteria	Steroidobacterales	Steroidobacteraceae	NA	NA
ASV16025	33.7093	-0.684704	0.172218	-3.97579	7.01e-05	0.003601	Bacteria	Proteobacteria	Gammaproteobacteria	Xanthomonadales	Xanthomonadaceae	Luteimonas	NA
ASV18165	7.73954	-1.46099	0.368461	-3.96512	7.34e-05	0.003601	Bacteria	Proteobacteria	Gammaproteobacteria	Betaproteobacteriales	Nitrosomonadaceae	MND1	NA
ASV42674	39.5237	-0.524047	0.132469	-3.956	7.62e-05	0.003601	Bacteria	Proteobacteria	Alphaproteobacteria	Rhizobiales	Xanthobacteraceae	NA	NA
ASV26187	26.3085	-0.597963	0.151564	-3.94527	7.97e-05	0.0037119	Bacteria	Proteobacteria	Alphaproteobacteria	Acetobacterales	Acetobacteraceae	Belnapia	moabensis
ASV35593	3.60264	-1.63486	0.415154	-3.93796	8.22e-05	0.0037758	Bacteria	Bacteroidetes	Bacteroidia	Chitinophagales	Chitinophagaceae	NA	NA
ASV31637	3.62661	2.35155	0.597693	3.93438	8.34e-05	0.0037821	Bacteria	Gemmatimonadetes	Longimicrobia	Longimicrobiales	Longimicrobiaceae	NA	NA
ASV6868	16.1251	0.843102	0.214464	3.93121	8.45e-05	0.0037825	Bacteria	Chloroflexi	Chloroflexia	Chloroflexales	Roseiflexaceae	NA	NA
ASV15677	11.2374	-0.836278	0.213147	-3.92348	8.73e-05	0.0038071	Bacteria	Proteobacteria	Gammaproteobacteria	R7C24	NA	NA	NA
ASV20111	9.02913	-0.952864	0.242702	-3.92606	8.63e-05	0.0038071	Bacteria	Proteobacteria	Deltaproteobacteria	Myxococcales	Archangiaceae	Anaeromyxobacter	NA
ASV16644	74.4917	-0.629673	0.160725	-3.9177	8.94e-05	0.0038508	Bacteria	Proteobacteria	Gammaproteobacteria	Betaproteobacteriales	A21b	NA	NA
ASV16325	2.48761	-3.53344	0.903329	-3.91158	9.17e-05	0.003901	Bacteria	Proteobacteria	Gammaproteobacteria	Xanthomonadales	Rhodanobacteraceae	NA	NA
ASV2084	20.3315	0.674374	0.173238	3.89275	9.91e-05	0.0040789	Bacteria	Actinobacteria	Actinobacteria	Corynebacteriales	Mycobacteriaceae	Mycobacterium	NA
ASV7125	31.9375	0.687073	0.176518	3.89236	9.93e-05	0.0040789	Bacteria	Chloroflexi	Chloroflexia	Chloroflexales	Roseiflexaceae	NA	NA
ASV16027	18.8944	-0.820624	0.210859	-3.89181	9.95e-05	0.0040789	Bacteria	Proteobacteria	Gammaproteobacteria	Xanthomonadales	Xanthomonadaceae	NA	NA
ASV19318	6.14025	-0.888058	0.228345	-3.88911	0.0001006	0.0040789	Bacteria	Proteobacteria	Gammaproteobacteria	Betaproteobacteriales	SC-I-84	NA	NA
ASV18941	6.61101	-0.995191	0.256621	-3.87806	0.0001053	0.004219	Bacteria	Proteobacteria	Gammaproteobacteria	Betaproteobacteriales	Nitrosomonadaceae	Ellin6067	NA
ASV42958	20.1816	-0.557038	0.143814	-3.87333	0.0001074	0.0042523	Bacteria	Proteobacteria	Alphaproteobacteria	Rhizobiales	Beijerinckiaceae	Microvirga	ossetica
ASV16435	13.3265	-0.765877	0.198598	-3.85641	0.0001151	0.0044551	Bacteria	Proteobacteria	Gammaproteobacteria	Betaproteobacteriales	SC-I-84	NA	NA
ASV31086	109.26	-0.444366	0.115167	-3.85846	0.0001141	0.0044551	Bacteria	Gemmatimonadetes	Gemmatimonadetes	Gemmatimonadales	Gemmatimonadaceae	Gemmatirosa	NA
ASV16529	3.41874	-2.12617	0.553146	-3.84377	0.0001212	0.004588	Bacteria	Proteobacteria	Gammaproteobacteria	Betaproteobacteriales	SC-I-84	NA	NA
ASV42451	7.95529	-0.921009	0.239516	-3.8453	0.0001204	0.004588	Bacteria	Proteobacteria	Alphaproteobacteria	Rhizobiales	Rhizobiales_Incertae_Sedis	Nordella	NA
ASV40992	1.96271	-2.67191	0.697715	-3.82951	0.0001284	0.0048093	Bacteria	Acidobacteria	Acidobacteriia	Acidobacteriales	NA	NA	NA
ASV5971	5.60004	-0.961443	0.251974	-3.81564	0.0001358	0.005033	Bacteria	Actinobacteria	Thermoleophilia	Solirubrobacterales	Solirubrobacteraceae	Solirubrobacter	NA
ASV15454	32.5413	-0.593068	0.156244	-3.79578	0.0001472	0.0052239	Bacteria	Proteobacteria	Gammaproteobacteria	Gammaproteobacteria_Incertae_Sedis	Unknown_Family	Acidibacter	NA
ASV18382	57.8224	-0.51555	0.135905	-3.79346	0.0001486	0.0052239	Bacteria	Proteobacteria	Gammaproteobacteria	Betaproteobacteriales	Nitrosomonadaceae	Nitrosospira	NA
ASV19041	46.9896	-0.466033	0.122643	-3.79992	0.0001447	0.0052239	Bacteria	Proteobacteria	Gammaproteobacteria	Betaproteobacteriales	Burkholderiaceae	Variovorax	NA
ASV31254	10.9387	-0.854523	0.224877	-3.79996	0.0001447	0.0052239	Bacteria	Gemmatimonadetes	Gemmatimonadetes	Gemmatimonadales	Gemmatimonadaceae	Gemmatimonas	NA
ASV40081	16.1451	-0.77718	0.204757	-3.79562	0.0001473	0.0052239	Bacteria	Acidobacteria	Acidobacteriia	Solibacterales	Solibacteraceae_(Subgroup_3)	Bryobacter	NA
ASV2728	10.6445	1.1249	0.299682	3.75363	0.0001743	0.0060062	Bacteria	Actinobacteria	Actinobacteria	Micrococcales	Intrasporangiaceae	NA	NA
ASV31406	1.58515	-2.56438	0.683136	-3.75384	0.0001741	0.0060062	Bacteria	Gemmatimonadetes	Longimicrobia	Longimicrobiales	Longimicrobiaceae	NA	NA
ASV19247	14.199	-0.721909	0.194653	-3.7087	0.0002083	0.0070382	Bacteria	Proteobacteria	Gammaproteobacteria	Betaproteobacteriales	A21b	NA	NA
ASV30827	4.64597	-1.65293	0.445486	-3.71039	0.0002069	0.0070382	Bacteria	Gemmatimonadetes	Gemmatimonadetes	Gemmatimonadales	Gemmatimonadaceae	Gemmatimonas	NA
ASV18904	151.599	-0.499552	0.134803	-3.70578	0.0002107	0.0070505	Bacteria	Proteobacteria	Gammaproteobacteria	Betaproteobacteriales	Nitrosomonadaceae	Ellin6067	NA
ASV31407	8.50926	0.991711	0.26781	3.70304	0.000213	0.0070587	Bacteria	Gemmatimonadetes	Longimicrobia	Longimicrobiales	Longimicrobiaceae	NA	NA
ASV1140	29.9957	0.441152	0.119648	3.68707	0.0002269	0.007445	Bacteria	Actinobacteria	Actinobacteria	Micromonosporales	Micromonosporaceae	NA	NA
ASV31291	12.6938	-0.646991	0.175936	-3.67741	0.0002356	0.0076597	Bacteria	Gemmatimonadetes	Gemmatimonadetes	Gemmatimonadales	Gemmatimonadaceae	Gemmatimonas	NA
ASV19245	23.0652	-1.06968	0.29115	-3.67401	0.0002388	0.00769	Bacteria	Proteobacteria	Gammaproteobacteria	Betaproteobacteriales	A21b	NA	NA
ASV31082	20.5723	-0.709051	0.193167	-3.67067	0.0002419	0.0077189	Bacteria	Gemmatimonadetes	Gemmatimonadetes	Gemmatimonadales	Gemmatimonadaceae	Gemmatirosa	NA
ASV16271	100.944	-0.616823	0.168486	-3.66099	0.0002512	0.007943	Bacteria	Proteobacteria	Gammaproteobacteria	Xanthomonadales	NA	NA	NA
ASV7268	7.70611	0.871629	0.23841	3.65601	0.0002562	0.0080253	Bacteria	Chloroflexi	Chloroflexia	Chloroflexales	Roseiflexaceae	NA	NA
ASV19243	3.44655	-3.16551	0.866877	-3.65162	0.0002606	0.0080899	Bacteria	Proteobacteria	Gammaproteobacteria	Betaproteobacteriales	A21b	NA	NA
ASV9891	10.4806	0.890981	0.244167	3.64907	0.0002632	0.0080978	Bacteria	Chloroflexi	NA	NA	NA	NA	NA
ASV232	136.618	0.439617	0.120981	3.63377	0.0002793	0.0085176	Bacteria	Actinobacteria	MB-A2-108	NA	NA	NA	NA
ASV5751	22.1637	-0.55208	0.152429	-3.62189	0.0002925	0.0088405	Bacteria	Actinobacteria	Thermoleophilia	Gaiellales	NA	NA	NA
ASV39762	15.2635	-0.721529	0.199921	-3.60907	0.0003073	0.0092084	Bacteria	Acidobacteria	Acidobacteriia	Solibacterales	Solibacteraceae_(Subgroup_3)	Candidatus_Solibacter	NA
ASV461	16.0301	0.846828	0.235668	3.59331	0.0003265	0.0092223	Bacteria	Actinobacteria	Actinobacteria	Streptomycetales	Streptomycetaceae	Streptomyces	NA
ASV15439	27.0916	-0.591001	0.16409	-3.60169	0.0003162	0.0092223	Bacteria	Proteobacteria	Gammaproteobacteria	Gammaproteobacteria_Incertae_Sedis	Unknown_Family	Acidibacter	NA
ASV17948	41.2398	-0.510125	0.141871	-3.59569	0.0003235	0.0092223	Bacteria	Proteobacteria	Gammaproteobacteria	Betaproteobacteriales	Burkholderiaceae	Ramlibacter	NA
ASV30649	49.771	-0.630546	0.175206	-3.59888	0.0003196	0.0092223	Bacteria	Gemmatimonadetes	Gemmatimonadetes	Gemmatimonadales	Gemmatimonadaceae	Gemmatimonas	NA
ASV41030	9.38438	-1.70015	0.471712	-3.60422	0.0003131	0.0092223	Bacteria	Acidobacteria	Acidobacteriia	Acidobacteriales	Koribacteraceae	Candidatus_Koribacter	NA
ASV42134	5.52257	-0.904703	0.251736	-3.59386	0.0003258	0.0092223	Bacteria	Proteobacteria	Alphaproteobacteria	Rhizobiales	Hyphomicrobiaceae	Hyphomicrobium	NA
ASV44107	67.2889	-0.4424	0.122874	-3.60045	0.0003177	0.0092223	Bacteria	Proteobacteria	Gammaproteobacteria	Betaproteobacteriales	TRA3-20	NA	NA
ASV43940	14.5986	-0.619971	0.17317	-3.58013	0.0003434	0.0096213	Bacteria	Proteobacteria	Gammaproteobacteria	Betaproteobacteriales	Burkholderiaceae	Rhizobacter	NA
ASV7495	10.8568	-0.888181	0.248297	-3.57709	0.0003474	0.0096553	Bacteria	Chloroflexi	Chloroflexia	Chloroflexales	Roseiflexaceae	NA	NA
ASV253	4.86164	1.31293	0.369297	3.55521	0.0003777	0.0101679	Bacteria	Actinobacteria	MB-A2-108	NA	NA	NA	NA
ASV2147	24.4025	-0.482459	0.135688	-3.55564	0.0003771	0.0101679	Bacteria	Actinobacteria	Actinobacteria	Pseudonocardiales	Pseudonocardiaceae	Pseudonocardia	NA
ASV3757	2.05567	-1.18211	0.332478	-3.55544	0.0003773	0.0101679	Bacteria	Actinobacteria	Actinobacteria	Frankiales	Sporichthyaceae	NA	NA
ASV8761	7.99979	1.00106	0.281144	3.56068	0.0003699	0.0101679	Bacteria	Chloroflexi	Dehalococcoidia	NA	NA	NA	NA
ASV16375	22.6562	-0.552389	0.155557	-3.55104	0.0003837	0.01025	Bacteria	Proteobacteria	Gammaproteobacteria	Betaproteobacteriales	SC-I-84	NA	NA
ASV29330	15.2022	-0.665512	0.188971	-3.52177	0.0004287	0.0113633	Bacteria	Proteobacteria	Alphaproteobacteria	Caulobacterales	Caulobacteraceae	Phenylobacterium	NA
ASV16398	3.41531	-1.57619	0.447901	-3.51906	0.0004331	0.0113703	Bacteria	Proteobacteria	Gammaproteobacteria	Betaproteobacteriales	SC-I-84	NA	NA
ASV25934	11.262	-0.626019	0.178051	-3.51594	0.0004382	0.0113703	Bacteria	Proteobacteria	Alphaproteobacteria	Tistrellales	Geminicoccaceae	Candidatus_Alysiosphaera	NA
ASV30807	12.0677	-1.05303	0.299536	-3.51555	0.0004388	0.0113703	Bacteria	Gemmatimonadetes	Gemmatimonadetes	Gemmatimonadales	Gemmatimonadaceae	Gemmatimonas	NA
ASV40236	1.56244	-1.79705	0.511925	-3.51038	0.0004475	0.0115071	Bacteria	Acidobacteria	Acidobacteriia	Solibacterales	Solibacteraceae_(Subgroup_3)	Candidatus_Solibacter	NA
ASV7376	2.37216	1.86331	0.531168	3.50794	0.0004516	0.0115274	Bacteria	Chloroflexi	Chloroflexia	Chloroflexales	Roseiflexaceae	NA	NA
ASV42180	68.8046	-0.332887	0.0954901	-3.48609	0.0004901	0.0124192	Bacteria	Proteobacteria	Alphaproteobacteria	Rhizobiales	Methyloligellaceae	NA	NA
ASV3500	28.4633	0.568403	0.163159	3.48374	0.0004945	0.0124257	Bacteria	Actinobacteria	Actinobacteria	Propionibacteriales	Nocardioidaceae	Kribbella	NA
ASV19317	106.382	-0.532676	0.152978	-3.48204	0.0004976	0.0124257	Bacteria	Proteobacteria	Gammaproteobacteria	Betaproteobacteriales	SC-I-84	NA	NA
ASV7089	9.75372	0.895407	0.257817	3.47303	0.0005146	0.0127579	Bacteria	Chloroflexi	Chloroflexia	Chloroflexales	Roseiflexaceae	NA	NA
ASV3200	4.63367	1.31272	0.379199	3.46182	0.0005365	0.0131218	Bacteria	Actinobacteria	Actinobacteria	Micrococcales	Micrococcaceae	Arthrobacter	NA
ASV3490	1.73121	1.69908	0.491103	3.45973	0.0005407	0.0131218	Bacteria	Actinobacteria	Actinobacteria	Propionibacteriales	Nocardioidaceae	Aeromicrobium	NA
ASV16512	34.9916	-0.398821	0.115214	-3.46155	0.0005371	0.0131218	Bacteria	Proteobacteria	Gammaproteobacteria	Betaproteobacteriales	SC-I-84	NA	NA
ASV35122	146.11	-0.417657	0.120908	-3.45432	0.0005517	0.013202	Bacteria	Bacteroidetes	Bacteroidia	Chitinophagales	Chitinophagaceae	Terrimonas	NA
ASV43877	4.85127	-1.18422	0.342778	-3.45477	0.0005508	0.013202	Bacteria	Proteobacteria	Gammaproteobacteria	Betaproteobacteriales	Burkholderiaceae	NA	NA
ASV43922	28.1342	-0.525288	0.152335	-3.44824	0.0005642	0.0134096	Bacteria	Proteobacteria	Gammaproteobacteria	Betaproteobacteriales	Burkholderiaceae	Rhizobacter	NA
ASV18127	9.45502	-0.749528	0.2176	-3.44453	0.0005721	0.0134103	Bacteria	Proteobacteria	Gammaproteobacteria	Betaproteobacteriales	Nitrosomonadaceae	MND1	NA
ASV39757	1.9468	-1.47594	0.428381	-3.44539	0.0005702	0.0134103	Bacteria	Acidobacteria	Acidobacteriia	Solibacterales	Solibacteraceae_(Subgroup_3)	Candidatus_Solibacter	NA
ASV19581	2.93541	-1.65152	0.480072	-3.44014	0.0005814	0.0135374	Bacteria	Proteobacteria	Deltaproteobacteria	Desulfuromonadales	Geobacteraceae	Geobacter	NA
ASV22267	2.20476	-1.42436	0.414408	-3.4371	0.000588	0.0135983	Bacteria	Proteobacteria	Deltaproteobacteria	Myxococcales	Haliangiaceae	Haliangium	NA
ASV31577	16.8706	-1.00758	0.29362	-3.43157	0.0006001	0.0137864	Bacteria	Gemmatimonadetes	Gemmatimonadetes	Gemmatimonadales	Gemmatimonadaceae	NA	NA
ASV6551	5.93642	-1.5974	0.465873	-3.42883	0.0006062	0.0138339	Bacteria	Chloroflexi	Chloroflexia	Kallotenuales	AKIW781	NA	NA
ASV6078	23.1488	-0.471485	0.138143	-3.41303	0.0006424	0.0145636	Bacteria	Actinobacteria	Thermoleophilia	Solirubrobacterales	Solirubrobacteraceae	Solirubrobacter	NA
ASV19321	27.2346	-0.49171	0.144143	-3.41127	0.0006466	0.0145636	Bacteria	Proteobacteria	Gammaproteobacteria	Betaproteobacteriales	SC-I-84	NA	NA
ASV2921	5.84108	-1.12246	0.329436	-3.40721	0.0006563	0.0146859	Bacteria	Actinobacteria	Actinobacteria	Frankiales	Nakamurellaceae	Nakamurella	NA
ASV43966	4.60597	-1.30094	0.383038	-3.39636	0.0006829	0.0151819	Bacteria	Proteobacteria	Gammaproteobacteria	Betaproteobacteriales	Burkholderiaceae	NA	NA
ASV41031	4.09324	-1.70989	0.504175	-3.39146	0.0006952	0.0153571	Bacteria	Acidobacteria	Acidobacteriia	Acidobacteriales	Koribacteraceae	Candidatus_Koribacter	NA
ASV43210	1.96926	-1.32106	0.389765	-3.38937	0.0007005	0.0153759	Bacteria	Proteobacteria	Alphaproteobacteria	Rhizobiales	Rhizobiales_Incertae_Sedis	NA	NA
ASV44379	1.56648	-1.73158	0.513054	-3.37504	0.000738	0.0160967	Bacteria	Actinobacteria	Thermoleophilia	Solirubrobacterales	Solirubrobacteraceae	JCM_18997	NA
ASV7221	11.0156	0.809656	0.24123	3.35637	0.0007897	0.0171156	Bacteria	Chloroflexi	Chloroflexia	Chloroflexales	Roseiflexaceae	NA	NA
ASV16381	21.8271	-0.569145	0.169763	-3.35259	0.0008006	0.0171368	Bacteria	Proteobacteria	Gammaproteobacteria	Betaproteobacteriales	SC-I-84	NA	NA
ASV40187	14.4466	-0.506132	0.150968	-3.35257	0.0008006	0.0171368	Bacteria	Acidobacteria	Acidobacteriia	Solibacterales	Solibacteraceae_(Subgroup_3)	Candidatus_Solibacter	NA
ASV16371	6.68337	-0.767184	0.229283	-3.34601	0.0008198	0.0174392	Bacteria	Proteobacteria	Gammaproteobacteria	Betaproteobacteriales	SC-I-84	NA	NA
ASV43809	14.4254	-0.615678	0.184103	-3.34421	0.0008252	0.0174449	Bacteria	Proteobacteria	Gammaproteobacteria	Betaproteobacteriales	Burkholderiaceae	Rhizobacter	NA
ASV6094	10.038	-0.606698	0.182008	-3.33335	0.0008581	0.0180139	Bacteria	Actinobacteria	Thermoleophilia	Solirubrobacterales	Solirubrobacteraceae	Solirubrobacter	NA
ASV44536	11.1003	0.777304	0.233291	3.33191	0.0008625	0.0180139	Bacteria	Actinobacteria	Thermoleophilia	Solirubrobacterales	67-14	NA	NA
ASV20367	75.5535	-0.392247	0.118005	-3.32399	0.0008874	0.0183112	Bacteria	Proteobacteria	Deltaproteobacteria	Myxococcales	Haliangiaceae	Haliangium	NA
ASV42807	8.05418	-1.33192	0.400661	-3.32431	0.0008864	0.0183112	Bacteria	Proteobacteria	Alphaproteobacteria	Rhizobiales	Rhodomicrobiaceae	Rhodomicrobium	NA
ASV5260	49.414	0.619769	0.186586	3.32162	0.000895	0.0183573	Bacteria	Actinobacteria	Thermoleophilia	Gaiellales	NA	NA	NA
ASV19794	9.27385	-0.69347	0.209329	-3.31283	0.0009236	0.0188322	Bacteria	Proteobacteria	Deltaproteobacteria	Myxococcales	Archangiaceae	NA	NA
ASV35059	18.5844	-0.586395	0.177116	-3.3108	0.0009303	0.0188575	Bacteria	Bacteroidetes	Bacteroidia	Chitinophagales	Chitinophagaceae	Terrimonas	NA
ASV4351	71.5271	0.400831	0.121259	3.30557	0.0009478	0.0189641	Bacteria	Actinobacteria	Acidimicrobiia	IMCC26256	NA	NA	NA
ASV7267	17.4985	0.620204	0.187585	3.30626	0.0009455	0.0189641	Bacteria	Chloroflexi	Chloroflexia	Chloroflexales	Roseiflexaceae	NA	NA
ASV19334	13.7478	-0.997313	0.301821	-3.30432	0.0009521	0.0189641	Bacteria	Proteobacteria	Gammaproteobacteria	Betaproteobacteriales	SC-I-84	NA	NA
ASV6092	4.63359	-1.30279	0.394967	-3.29846	0.0009722	0.0191647	Bacteria	Actinobacteria	Thermoleophilia	Solirubrobacterales	Solirubrobacteraceae	Solirubrobacter	NA
ASV16439	3.88035	-1.73434	0.525854	-3.29815	0.0009733	0.0191647	Bacteria	Proteobacteria	Gammaproteobacteria	Betaproteobacteriales	SC-I-84	NA	NA
ASV30828	7.99607	-0.973356	0.295621	-3.29258	0.0009927	0.0194374	Bacteria	Gemmatimonadetes	Gemmatimonadetes	Gemmatimonadales	Gemmatimonadaceae	Gemmatimonas	NA
ASV34279	16.3054	-0.508531	0.155269	-3.27515	0.001056	0.0205601	Bacteria	Bacteroidetes	Bacteroidia	Chitinophagales	Chitinophagaceae	NA	NA
ASV30292	2.58287	-1.84821	0.56608	-3.26493	0.0010949	0.0211972	Bacteria	Proteobacteria	Deltaproteobacteria	NA	NA	NA	NA
ASV21382	2.5687	-1.42518	0.436847	-3.26242	0.0011046	0.0212658	Bacteria	Proteobacteria	Deltaproteobacteria	Myxococcales	BIrii41	NA	NA
ASV31190	27.6796	-0.476948	0.14627	-3.26074	0.0011112	0.021274	Bacteria	Gemmatimonadetes	Gemmatimonadetes	Gemmatimonadales	Gemmatimonadaceae	NA	NA
ASV6577	9.30047	0.755229	0.232105	3.25382	0.0011386	0.0216783	Bacteria	Chloroflexi	Chloroflexia	Chloroflexales	Roseiflexaceae	NA	NA
ASV31264	3.64354	-1.20577	0.370953	-3.25046	0.0011522	0.0218154	Bacteria	Gemmatimonadetes	Gemmatimonadetes	Gemmatimonadales	Gemmatimonadaceae	Gemmatimonas	NA
ASV7122	29.6543	0.582581	0.17945	3.24648	0.0011684	0.0220023	Bacteria	Chloroflexi	Chloroflexia	Chloroflexales	Roseiflexaceae	NA	NA
ASV20496	2.11208	-1.38193	0.426663	-3.23893	0.0011998	0.0223118	Bacteria	Proteobacteria	Deltaproteobacteria	Myxococcales	Sandaracinaceae	NA	NA
ASV30793	13.3397	-0.648	0.200082	-3.23868	0.0012008	0.0223118	Bacteria	Gemmatimonadetes	Gemmatimonadetes	Gemmatimonadales	Gemmatimonadaceae	Gemmatimonas	NA
ASV43944	8.32197	-1.00669	0.310912	-3.23786	0.0012043	0.0223118	Bacteria	Proteobacteria	Gammaproteobacteria	Betaproteobacteriales	Burkholderiaceae	Rhizobacter	NA
ASV35472	42.3289	-0.446621	0.138133	-3.23326	0.0012238	0.0225526	Bacteria	Bacteroidetes	Bacteroidia	Chitinophagales	Chitinophagaceae	Terrimonas	NA
ASV8691	1.63908	2.24559	0.694983	3.23114	0.001233	0.0226002	Bacteria	Chloroflexi	JG30-KF-CM66	NA	NA	NA	NA
ASV4167	3.34299	-1.16204	0.360037	-3.22756	0.0012485	0.0227638	Bacteria	Actinobacteria	Acidimicrobiia	Microtrichales	NA	NA	NA
ASV5601	3.39974	0.977123	0.302902	3.22587	0.0012559	0.0227779	Bacteria	Actinobacteria	Thermoleophilia	Gaiellales	Gaiellaceae	Gaiella	NA
ASV40460	2.58274	-1.26159	0.391331	-3.22385	0.0012648	0.0228197	Bacteria	Acidobacteria	Subgroup_5	NA	NA	NA	NA
ASV30263	2.13532	-1.60831	0.499526	-3.21966	0.0012834	0.023026	Bacteria	Proteobacteria	Deltaproteobacteria	Desulfarculales	Desulfarculaceae	NA	NA
ASV43204	2.63839	-1.07665	0.334543	-3.21828	0.0012896	0.023026	Bacteria	Proteobacteria	Alphaproteobacteria	Rhizobiales	Rhizobiales_Incertae_Sedis	NA	NA
ASV40263	19.7402	-0.741034	0.230736	-3.21162	0.0013199	0.0234455	Bacteria	Acidobacteria	Acidobacteriia	Solibacterales	Solibacteraceae_(Subgroup_3)	Candidatus_Solibacter	NA
ASV23759	35.5167	-0.369947	0.11607	-3.18728	0.0014362	0.0253341	Bacteria	Firmicutes	Bacilli	Bacillales	Bacillaceae	Bacillus	NA
ASV28189	2.49745	-1.6326	0.512379	-3.18632	0.0014409	0.0253341	Bacteria	Proteobacteria	Alphaproteobacteria	Sphingomonadales	Sphingomonadaceae	Altererythrobacter	NA
ASV194	33.5503	0.504917	0.158867	3.17824	0.0014817	0.0257881	Bacteria	Actinobacteria	MB-A2-108	NA	NA	NA	NA
ASV6158	22.5867	-0.543043	0.17086	-3.1783	0.0014814	0.0257881	Bacteria	Actinobacteria	Thermoleophilia	Solirubrobacterales	Solirubrobacteraceae	Conexibacter	NA
ASV9967	15.4128	0.585659	0.184388	3.17624	0.001492	0.0258361	Bacteria	Chloroflexi	NA	NA	NA	NA	NA
ASV24220	3.40009	-1.1676	0.368268	-3.17051	0.0015217	0.0262193	Bacteria	Firmicutes	Bacilli	Bacillales	Paenibacillaceae	Ammoniphilus	NA
ASV5978	2.55584	-1.57673	0.497752	-3.16771	0.0015364	0.0263413	Bacteria	Actinobacteria	Thermoleophilia	Solirubrobacterales	Solirubrobacteraceae	Conexibacter	NA
ASV19492	2.31135	-1.43396	0.453352	-3.16301	0.0015615	0.0266375	Bacteria	Proteobacteria	Deltaproteobacteria	Myxococcales	Archangiaceae	Anaeromyxobacter	NA
ASV38899	8.2986	-0.713278	0.225677	-3.16062	0.0015744	0.0267252	Bacteria	Verrucomicrobia	Verrucomicrobiae	Pedosphaerales	Pedosphaeraceae	NA	NA
ASV5701	33.9081	0.638887	0.202489	3.15517	0.0016041	0.027096	Bacteria	Actinobacteria	Thermoleophilia	Gaiellales	Gaiellaceae	Gaiella	NA
ASV1	36.8941	0.516126	0.163664	3.15358	0.0016128	0.027111	Bacteria	Actinobacteria	Thermoleophilia	Solirubrobacterales	67-14	NA	NA
ASV8572	2.95656	1.53275	0.486548	3.15025	0.0016313	0.0271573	Bacteria	Chloroflexi	Dehalococcoidia	S085	NA	NA	NA
ASV30307	15.2959	-1.04898	0.332935	-3.1507	0.0016288	0.0271573	Bacteria	Proteobacteria	Deltaproteobacteria	RCP2-54	NA	NA	NA
ASV2587	2.8536	1.0487	0.333528	3.14426	0.0016651	0.0274535	Bacteria	Actinobacteria	Actinobacteria	Propionibacteriales	Nocardioidaceae	Marmoricola	NA
ASV7493	25.2719	-0.57969	0.184339	-3.14469	0.0016626	0.0274535	Bacteria	Chloroflexi	Chloroflexia	Chloroflexales	Roseiflexaceae	NA	NA
ASV16048	12.7616	-0.666172	0.21209	-3.14099	0.0016838	0.0276304	Bacteria	Proteobacteria	Gammaproteobacteria	Xanthomonadales	Xanthomonadaceae	Arenimonas	NA
ASV16026	9.33709	-1.0845	0.345598	-3.13805	0.0017007	0.0277761	Bacteria	Proteobacteria	Gammaproteobacteria	Xanthomonadales	Xanthomonadaceae	NA	NA
ASV15455	28.4411	-0.405414	0.129455	-3.1317	0.001738	0.0282508	Bacteria	Proteobacteria	Gammaproteobacteria	Gammaproteobacteria_Incertae_Sedis	Unknown_Family	Acidibacter	NA
ASV4463	21.5077	-0.532472	0.170284	-3.12696	0.0017662	0.0285746	Bacteria	Actinobacteria	Acidimicrobiia	IMCC26256	NA	NA	NA
ASV16278	1.78311	-2.72801	0.873598	-3.12272	0.0017919	0.0287275	Bacteria	Proteobacteria	Gammaproteobacteria	Xanthomonadales	Rhodanobacteraceae	Rhodanobacter	NA
ASV40994	5.45578	-1.54751	0.495577	-3.12264	0.0017923	0.0287275	Bacteria	Acidobacteria	Acidobacteriia	Acidobacteriales	NA	NA	NA
ASV15526	5.68691	-0.736681	0.236272	-3.11794	0.0018212	0.028891	Bacteria	Proteobacteria	Gammaproteobacteria	JG36-GS-52	NA	NA	NA
ASV20108	4.36913	-1.29207	0.414306	-3.11865	0.0018168	0.028891	Bacteria	Proteobacteria	Deltaproteobacteria	Myxococcales	Archangiaceae	Anaeromyxobacter	NA
ASV43033	6.75686	-0.842078	0.270166	-3.11689	0.0018277	0.028891	Bacteria	Proteobacteria	Alphaproteobacteria	Rhizobiales	Beijerinckiaceae	Microvirga	NA
ASV5580	17.6051	0.585763	0.18842	3.10881	0.0018784	0.0295572	Bacteria	Actinobacteria	Thermoleophilia	Gaiellales	Gaiellaceae	Gaiella	NA
ASV42185	5.35444	-0.782411	0.252036	-3.10436	0.0019069	0.0298693	Bacteria	Proteobacteria	Alphaproteobacteria	Rhizobiales	Methyloligellaceae	NA	NA
ASV18930	6.19879	-1.03756	0.334541	-3.10146	0.0019257	0.030027	Bacteria	Proteobacteria	Gammaproteobacteria	Betaproteobacteriales	Nitrosomonadaceae	Ellin6067	NA
ASV18003	3.29095	-1.39401	0.449803	-3.09915	0.0019407	0.0300776	Bacteria	Proteobacteria	Gammaproteobacteria	Betaproteobacteriales	B1-7BS	NA	NA
ASV19046	9.74815	-0.696722	0.224873	-3.09829	0.0019464	0.0300776	Bacteria	Proteobacteria	Gammaproteobacteria	Betaproteobacteriales	Burkholderiaceae	Variovorax	boronicumulans
ASV38748	11.7568	-0.633876	0.204914	-3.09338	0.0019789	0.0304433	Bacteria	Verrucomicrobia	Verrucomicrobiae	Pedosphaerales	Pedosphaeraceae	NA	NA
ASV16028	16.489	-0.871812	0.282316	-3.08807	0.0020146	0.0306285	Bacteria	Proteobacteria	Gammaproteobacteria	Xanthomonadales	Xanthomonadaceae	Luteimonas	NA
ASV27644	15.7591	-0.452387	0.146516	-3.08763	0.0020176	0.0306285	Bacteria	Proteobacteria	Alphaproteobacteria	Azospirillales	Azospirillaceae	Skermanella	NA
ASV31059	80.6228	-0.404115	0.130849	-3.08842	0.0020123	0.0306285	Bacteria	Gemmatimonadetes	Gemmatimonadetes	Gemmatimonadales	Gemmatimonadaceae	NA	NA
ASV31457	11.4749	-0.574117	0.186224	-3.08293	0.0020497	0.0309799	Bacteria	Gemmatimonadetes	Gemmatimonadetes	Gemmatimonadales	Gemmatimonadaceae	NA	NA
ASV30600	17.4828	-0.578111	0.187661	-3.08062	0.0020657	0.0310849	Bacteria	Gemmatimonadetes	Gemmatimonadetes	Gemmatimonadales	Gemmatimonadaceae	NA	NA
ASV43520	2.82112	-1.10534	0.359034	-3.07863	0.0020795	0.0311566	Bacteria	Proteobacteria	Alphaproteobacteria	Micropepsales	Micropepsaceae	NA	NA
ASV8208	4.55851	0.843983	0.274649	3.07295	0.0021195	0.0314819	Bacteria	Chloroflexi	Chloroflexia	Chloroflexales	NA	NA	NA
ASV19420	3.25736	-1.79454	0.583886	-3.07345	0.002116	0.0314819	Bacteria	Proteobacteria	Deltaproteobacteria	NB1-j	NA	NA	NA
ASV42743	7.69591	-0.651449	0.21257	-3.06464	0.0021793	0.0322319	Bacteria	Proteobacteria	Alphaproteobacteria	Rhizobiales	Xanthobacteraceae	Rhodoplanes	NA
ASV345	24.0921	0.500468	0.163727	3.05671	0.0022378	0.032955	Bacteria	Actinobacteria	Actinobacteria	Streptomycetales	Streptomycetaceae	Streptomyces	NA
ASV16436	6.95711	-0.996863	0.326794	-3.05043	0.0022851	0.0332258	Bacteria	Proteobacteria	Gammaproteobacteria	Betaproteobacteriales	SC-I-84	NA	NA
ASV43054	4.75147	-0.97602	0.3198	-3.05197	0.0022735	0.0332258	Bacteria	Proteobacteria	Alphaproteobacteria	Rhizobiales	Beijerinckiaceae	Bosea	NA
ASV44014	9.62142	-0.737706	0.241818	-3.05067	0.0022833	0.0332258	Bacteria	Proteobacteria	Gammaproteobacteria	Betaproteobacteriales	Burkholderiaceae	Ramlibacter	NA
ASV23231	79.436	-0.36423	0.119472	-3.04866	0.0022986	0.0332817	Bacteria	Nitrospirae	Nitrospira	Nitrospirales	Nitrospiraceae	Nitrospira	NA
ASV18927	1.82532	-1.88746	0.620272	-3.04296	0.0023426	0.0336362	Bacteria	Proteobacteria	Gammaproteobacteria	Betaproteobacteriales	Nitrosomonadaceae	Ellin6067	NA
ASV19594	2.32078	-2.08973	0.686616	-3.04352	0.0023383	0.0336362	Bacteria	Proteobacteria	Deltaproteobacteria	Desulfuromonadales	Geobacteraceae	Geobacter	NA
ASV16142	12.2563	-0.732048	0.240943	-3.03826	0.0023795	0.0340236	Bacteria	Proteobacteria	Gammaproteobacteria	Xanthomonadales	Xanthomonadaceae	Arenimonas	NA
ASV38794	17.2047	-0.466664	0.153836	-3.03352	0.0024172	0.0344197	Bacteria	Verrucomicrobia	Verrucomicrobiae	Pedosphaerales	Pedosphaeraceae	NA	NA
ASV17927	2.23954	-1.47798	0.488564	-3.02516	0.002485	0.0352286	Bacteria	Proteobacteria	Gammaproteobacteria	Betaproteobacteriales	Burkholderiaceae	Caenimonas	NA
ASV17942	3.50213	-1.05318	0.348272	-3.02402	0.0024944	0.0352286	Bacteria	Proteobacteria	Gammaproteobacteria	Betaproteobacteriales	Burkholderiaceae	NA	NA
ASV43340	32.3089	-0.379334	0.125593	-3.02033	0.002525	0.0355144	Bacteria	Proteobacteria	Alphaproteobacteria	Rhizobiales	Beijerinckiaceae	NA	NA
ASV18884	7.09128	-0.730311	0.242868	-3.00703	0.0026381	0.0369553	Bacteria	Proteobacteria	Gammaproteobacteria	Betaproteobacteriales	Nitrosomonadaceae	Ellin6067	NA
ASV42327	6.64124	-0.60697	0.201945	-3.00562	0.0026504	0.0369773	Bacteria	Proteobacteria	Alphaproteobacteria	Rhizobiales	Rhizobiaceae	Mesorhizobium	thiogangeticum
ASV6765	7.61168	0.849583	0.283199	2.99995	0.0027002	0.0370715	Bacteria	Chloroflexi	Chloroflexia	Chloroflexales	Roseiflexaceae	NA	NA
ASV16377	10.7848	-0.893025	0.297565	-3.00111	0.0026899	0.0370715	Bacteria	Proteobacteria	Gammaproteobacteria	Betaproteobacteriales	SC-I-84	NA	NA
ASV18807	32.3589	-0.480288	0.16009	-3.0001	0.0026989	0.0370715	Bacteria	Proteobacteria	Gammaproteobacteria	Betaproteobacteriales	Nitrosomonadaceae	mle1-7	NA
ASV18867	11.6356	-0.951249	0.316801	-3.00267	0.0026763	0.0370715	Bacteria	Proteobacteria	Gammaproteobacteria	Betaproteobacteriales	Nitrosomonadaceae	Ellin6067	NA
ASV7373	6.54347	1.02887	0.343627	2.99416	0.002752	0.0373363	Bacteria	Chloroflexi	Chloroflexia	Chloroflexales	Roseiflexaceae	NA	NA
ASV16050	6.55889	-1.08615	0.362646	-2.99506	0.0027439	0.0373363	Bacteria	Proteobacteria	Gammaproteobacteria	Xanthomonadales	Xanthomonadaceae	Arenimonas	NA
ASV42938	7.06502	-0.566331	0.189121	-2.99454	0.0027486	0.0373363	Bacteria	Proteobacteria	Alphaproteobacteria	Rhizobiales	Beijerinckiaceae	NA	NA
ASV19194	6.71962	-2.05227	0.687528	-2.98501	0.0028357	0.0383212	Bacteria	Proteobacteria	Gammaproteobacteria	Betaproteobacteriales	Nitrosomonadaceae	IS-44	NA
ASV162	15.749	0.652485	0.218682	2.98371	0.0028477	0.0383332	Bacteria	Actinobacteria	MB-A2-108	NA	NA	NA	NA
ASV12394	6.12978	1.7286	0.580644	2.97704	0.0029105	0.0390251	Bacteria	Patescibacteria	Saccharimonadia	Saccharimonadales	NA	NA	NA
ASV2105	27.1548	0.518267	0.174509	2.96986	0.0029794	0.0393369	Bacteria	Actinobacteria	Actinobacteria	Corynebacteriales	Mycobacteriaceae	Mycobacterium	NA
ASV5666	50.7525	0.40661	0.136804	2.9722	0.0029567	0.0393369	Bacteria	Actinobacteria	Thermoleophilia	Gaiellales	Gaiellaceae	Gaiella	NA
ASV6865	18.435	0.547467	0.184303	2.97047	0.0029734	0.0393369	Bacteria	Chloroflexi	Chloroflexia	Chloroflexales	Roseiflexaceae	NA	NA
ASV19244	11.2605	-1.03204	0.347366	-2.97104	0.002968	0.0393369	Bacteria	Proteobacteria	Gammaproteobacteria	Betaproteobacteriales	A21b	NA	NA
ASV17781	6.11396	-1.20355	0.40564	-2.96705	0.0030067	0.0395459	Bacteria	Proteobacteria	Gammaproteobacteria	Betaproteobacteriales	Burkholderiaceae	Janthinobacterium	NA
ASV4720	9.8364	-0.484697	0.163738	-2.96019	0.0030745	0.0402839	Bacteria	Actinobacteria	Acidimicrobiia	NA	NA	NA	NA
ASV15512	16.9083	-0.548867	0.185494	-2.95896	0.0030868	0.0402922	Bacteria	Proteobacteria	Gammaproteobacteria	Steroidobacterales	Steroidobacteraceae	NA	NA
ASV42102	11.8309	-0.570707	0.193278	-2.95277	0.0031493	0.0409534	Bacteria	Proteobacteria	Alphaproteobacteria	Rhizobiales	Hyphomicrobiaceae	Pedomicrobium	NA
ASV18892	4.22905	-0.990532	0.336077	-2.94733	0.0032053	0.0414049	Bacteria	Proteobacteria	Gammaproteobacteria	Betaproteobacteriales	Nitrosomonadaceae	Ellin6067	NA
ASV42770	24.6031	-0.438515	0.148797	-2.94706	0.0032081	0.0414049	Bacteria	Proteobacteria	Alphaproteobacteria	Rhizobiales	Xanthobacteraceae	NA	NA
ASV31250	4.33411	-1.18541	0.402983	-2.94159	0.0032654	0.0419866	Bacteria	Gemmatimonadetes	Gemmatimonadetes	Gemmatimonadales	Gemmatimonadaceae	Gemmatimonas	NA
ASV33692	12.8453	-0.632135	0.214999	-2.94018	0.0032803	0.0420214	Bacteria	Bacteroidetes	Bacteroidia	Cytophagales	Microscillaceae	Chryseolinea	NA
ASV4749	7.95273	-0.726972	0.247374	-2.93876	0.0032953	0.0420576	Bacteria	Actinobacteria	Acidimicrobiia	Microtrichales	Ilumatobacteraceae	Ilumatobacter	NA
ASV2046	47.3833	0.402209	0.137268	2.9301	0.0033886	0.0426562	Bacteria	Actinobacteria	Actinobacteria	Corynebacteriales	Mycobacteriaceae	Mycobacterium	NA
ASV8040	9.30444	0.779286	0.265961	2.93007	0.0033888	0.0426562	Bacteria	Chloroflexi	Chloroflexia	Chloroflexales	Roseiflexaceae	NA	NA
ASV19322	7.05634	-0.933589	0.318485	-2.93134	0.003375	0.0426562	Bacteria	Proteobacteria	Gammaproteobacteria	Betaproteobacteriales	SC-I-84	NA	NA
ASV30838	1.63458	-1.34062	0.457579	-2.92981	0.0033917	0.0426562	Bacteria	Gemmatimonadetes	Gemmatimonadetes	Gemmatimonadales	Gemmatimonadaceae	Gemmatimonas	NA
ASV21198	5.72611	-0.716196	0.244567	-2.92842	0.0034069	0.0426909	Bacteria	Proteobacteria	Deltaproteobacteria	Myxococcales	Polyangiaceae	Sorangium	NA
ASV3177	93.0536	0.348693	0.119298	2.92288	0.0034681	0.0432709	Bacteria	Actinobacteria	Actinobacteria	Micrococcales	Micrococcaceae	Arthrobacter	NA
ASV18980	4.84288	-1.29413	0.442897	-2.92197	0.0034782	0.0432709	Bacteria	Proteobacteria	Gammaproteobacteria	Betaproteobacteriales	Nitrosomonadaceae	Ellin6067	NA
ASV43356	2.87169	-1.26951	0.434957	-2.9187	0.0035149	0.04357	Bacteria	Proteobacteria	Alphaproteobacteria	Rhizobiales	NA	NA	NA
ASV15691	6.4633	-0.832945	0.285707	-2.91538	0.0035525	0.0438783	Bacteria	Proteobacteria	Gammaproteobacteria	Gammaproteobacteria_Incertae_Sedis	Unknown_Family	Acidibacter	NA
ASV2247	8.74178	0.779609	0.267649	2.9128	0.003582	0.0440844	Bacteria	Actinobacteria	Actinobacteria	Pseudonocardiales	Pseudonocardiaceae	Pseudonocardia	NA
ASV38222	1.59944	-1.87995	0.647012	-2.90558	0.0036657	0.0449537	Bacteria	Spirochaetes	Leptospirae	Leptospirales	Leptospiraceae	Turneriella	NA
ASV5958	18.8473	-0.448462	0.154858	-2.89595	0.0037801	0.0461926	Bacteria	Actinobacteria	Thermoleophilia	Solirubrobacterales	Solirubrobacteraceae	Solirubrobacter	NA
ASV6059	2.07311	-1.10856	0.383083	-2.89378	0.0038064	0.0463494	Bacteria	Actinobacteria	Thermoleophilia	Solirubrobacterales	Solirubrobacteraceae	Solirubrobacter	NA
ASV4464	11.8316	-0.856699	0.296981	-2.88469	0.003918	0.04754	Bacteria	Actinobacteria	Acidimicrobiia	IMCC26256	NA	NA	NA
ASV42140	12.9177	-0.485571	0.168644	-2.87927	0.0039859	0.0481948	Bacteria	Proteobacteria	Alphaproteobacteria	Rhizobiales	Hyphomicrobiaceae	Hyphomicrobium	NA
ASV34784	14.5601	-0.623915	0.216902	-2.87649	0.0040213	0.0484522	Bacteria	Bacteroidetes	Bacteroidia	Chitinophagales	Chitinophagaceae	Flavisolibacter	NA
ASV18953	10.9526	-0.976076	0.339793	-2.87256	0.0040716	0.0488871	Bacteria	Proteobacteria	Gammaproteobacteria	Betaproteobacteriales	Nitrosomonadaceae	Ellin6067	NA
ASV5570	16.4815	0.54845	0.191037	2.8709	0.004093	0.0489743	Bacteria	Actinobacteria	Thermoleophilia	Gaiellales	Gaiellaceae	Gaiella	NA
ASV31193	5.22238	-0.803895	0.280136	-2.86966	0.0041091	0.0489965	Bacteria	Gemmatimonadetes	Gemmatimonadetes	Gemmatimonadales	Gemmatimonadaceae	NA	NA
ASV19287	13.9872	-0.646969	0.225594	-2.86784	0.0041328	0.049109	Bacteria	Proteobacteria	Gammaproteobacteria	Betaproteobacteriales	SC-I-84	NA	NA
ASV5454	12.8028	0.525983	0.183613	2.86463	0.0041749	0.0491468	Bacteria	Actinobacteria	Thermoleophilia	Gaiellales	NA	NA	NA
ASV26186	14.3248	-0.785183	0.274123	-2.86434	0.0041788	0.0491468	Bacteria	Proteobacteria	Alphaproteobacteria	Acetobacterales	Acetobacteraceae	Belnapia	NA
ASV30528	23.2449	-0.835549	0.291601	-2.86539	0.004165	0.0491468	Bacteria	Gemmatimonadetes	Gemmatimonadetes	Gemmatimonadales	Gemmatimonadaceae	NA	NA
ASV35125	8.77366	-0.674221	0.235824	-2.859	0.0042498	0.0498122	Bacteria	Bacteroidetes	Bacteroidia	Chitinophagales	Chitinophagaceae	Terrimonas	NA
